# Supplementary material for: Effects of aerobic exercise on body self-esteem among Chinese college students: A meta-analysis
Source: PLoS One. 2023 Sep 8;18(9):e0291045. doi: 10.1371/journal.pone.0291045 (PMC10490958; doi:10.1371/journal.pone.0291045)
Supplement: S1 Data — (ZIP) [file pone.0291045.s002.zip]

Archive with 1 entries (1 files):
- mate.xlsx
