# Supplementary material for: Effects of aerobic exercise on body self-esteem among Chinese college students: A meta-analysis
Source: PLoS One. 2023 Sep 8;18(9):e0291045. doi: 10.1371/journal.pone.0291045 (PMC10490958; doi:10.1371/journal.pone.0291045)
Supplement: S1 Data — (ZIP) [file pone.0291045.s002.zip › mate.xlsx]

## Sheet: physical self-worth
study	post-test（M）	post-test（SD）	pre-test（M）	pre-test（SD）	N	N1
Xu Hengzheng 2020 (Baduanjin)	11.83	1.91	11.77	1.78	30	30
Sun Wenshu 2018 (Wushu)	14.33	2.64	13.81	3.24	78	78
Sun Wenshu 2018 (Aerobics)	15.02	2.48	13.34	3.46	41	41
Sun Wenshu 2018 (Sports Dance)	16.42	1.98	14.87	2.7	39	39
Sun Wenshu 2018 (Table Tennis)	13.9	2.2	13.33	2.73	87	87
Sun Wenshu 2018 (Badminton)	16.21	2.82	14.66	3.31	70	70
Sun Wenshu 2018 (Tennis)	15.38	2.45	13.21	2.39	37	37
Sun Wenshu 2018 (Basketball)	15.97	2.2	14.12	2.76	73	73
Sun Wenshu 2018 (Soccer)	15.6	2.23	14.37	2.92	75	75
Beijuan Cao 2016 (Aerobics)	18.47	2.25	13.17	2.84	23	23
Beijuan Cao 2016 (Yoga)	16	3.06	13.13	3.09	23	23
Beijuan Cao 2016 (Sports Dance)	16.35	4.81	12.35	1.94	23	23
Beijuan Cao 2016 (Artistic Gymnastics)	17.47	3.16	12.87	2.32	23	23
Li Lingyun 2007 (Taijiquan)	14.96	2.02	14.11	1.98	255	255
Wang Aijing 2012 (Aerobic exercise) Low body mass male	13.13	4.29	13.34	3.84	31	31
Wang Aijing 2012 (aerobic exercise) low body mass female	12.87	3.33	11.33	2.98	21	21
Wang Aijing 2012 (Aerobic exercise) Super fit male	13.31	5.36	13.03	3.45	52	52
Wang Aijing 2012（aerobic exercise） super fit female	14.13	2.34	12.74	2.22	36	36
Wang Aijing 2012（Aerobic Exercise）Obesity Male	13.24	6	11.07	6.02	28	28
Wang Aijing 2012（aerobic exercise）obese female	14.96	2.13	12.46	3.63	18	18
Yuan Yuxin 2021 (physical dance)	13.63	2.04	11.63	2.96	30	30
Wang Yajun 2016 (jogging + self weight training)	15.7	2.42	14.15	2.08	99	99
Zhu Fengshu 2006 (small-intensity aerobics)	13.93	1.48	13.16	1.7	28	28
Zhu Fengshu 2006 (medium-intensity aerobics)	14	3.71	13.35	2.85	29	29
Zhu Fengshu 2005 (small intensity basketball) Male	15.45	3.58	14.86	3.06	28	28
Zhu Fengshu 2005 (medium-intensity basketball) Male	14.96	2.02	14.11	1.98	29	29
Zhu Fengshu 2005 (small-intensity aerobics) female	13.93	1.48	13.16	1.7	29	29
Zhu Fengshu 2005 (medium-intensity aerobics) female	14	3.71	13.35	2.85	30	30

## Sheet: exercise capacity
study	post-test（M）	post-test（SD）	pre-test（M）	pre-test（SD）	N	N1
Xu Hengzheng 2020 (Baduanjin)	13.17	1.53	11.9	1.95	30	30
Sun Wenshu 2018 (Wushu)	14.54	2.74	13.22	2.88	78	78
Sun Wenshu 2018 (Aerobics)	14.39	2.66	13.56	3.03	41	41
Sun Wenshu 2018 (Sports Dance)	16.09	1.68	14.46	2.87	39	39
Sun Wenshu 2018 (Table Tennis)	14.06	2.07	13.1	2.51	87	87
Sun Wenshu 2018 (Badminton)	16.3	2.77	14.07	3.31	70	70
Sun Wenshu 2018 (Tennis)	14.78	2.42	13.41	2.36	37	37
Sun Wenshu 2018 (Basketball)	16.07	2.52	14.48	2.99	73	73
Sun Wenshu 2018 (Soccer)	15.95	2.43	14.41	2.92	75	75
Beijuan Cao 2016 (Aerobics)	18.56	3.06	12.35	2.82	23	23
Beijuan Cao 2016 (Yoga)	17.09	3.81	12.78	3.57	23	23
Beijuan Cao 2016 (Sports Dance)	16.83	5.05	13.57	2.19	23	23
Beijuan Cao 2016 (Artistic Gymnastics)	15.91	3.72	13.13	2.6	23	23
Li Lingyun 2007 (Taijiquan)	15.25	3.36	13.92	2.83	255	255
Wang Aijing 2012 (Aerobic exercise) Low body mass male	14.51	3.55	14.4	3.28	31	31
Wang Aijing 2012 (aerobic exercise) low body mass female	14.14	2.22	13.98	2.74	21	21
Wang Aijing 2012 (Aerobic exercise) Super fit male	15.55	2.24	12.58	6.12	52	52
Wang Aijing 2012（aerobic exercise） super fit female	15	2.78	11.1	3.85	36	36
Wang Aijing 2012（Aerobic Exercise）Obesity Male	14.65	2.47	13.08	4.46	28	28
Wang Aijing 2012（aerobic exercise）obese female	14.58	3.23	10.87	5.32	18	18
Yuan Yuxin 2021 (physical dance)	12.27	2.8	11.03	3.02	30	30
Wang Yajun 2016 (jogging + self weight training)	16.2	2.04	14.69	2.45	99	99
Zhu Fengshu 2006 (small-intensity aerobics)	13.2	3.77	12.56	3	28	28
Zhu Fengshu 2006 (medium-intensity aerobics)	12.67	3.63	12.58	3	29	29
Zhu Fengshu 2005 (small intensity basketball) Male	15.22	4.05	14.9	3.97	28	28
Zhu Fengshu 2005 (medium-intensity basketball) Male	15.25	3.36	13.92	2.84	29	29
Zhu Fengshu 2005 (small-intensity aerobics) female	13.2	3.77	12.56	3	29	29
Zhu Fengshu 2005 (medium-intensity aerobics) female	12.67	3.63	12.58	3	30	30
					1365

## Sheet: physical condition
study	post-test（M）	post-test（SD）	pre-test（M）	pre-test（SD）	N	N1
Xu Hengzheng 2020 (Baduanjin)	14.73	1.7	12.6	2.57	30	30
Sun Wenshu 2018 (Wushu)	15.85	3.34	15.36	3.46	78	78
Sun Wenshu 2018 (Aerobics)	15.61	2.87	15.27	3.46	41	41
Sun Wenshu 2018 (Sports Dance)	16.6	1.79	15.92	3.21	39	39
Sun Wenshu 2018 (Table Tennis)	14.93	2.29	14.53	2.92	87	87
Sun Wenshu 2018 (Badminton)	17.02	3.08	15.78	3.61	70	70
Sun Wenshu 2018 (Tennis)	16.22	2.41	15.08	2.43	37	37
Sun Wenshu 2018 (Basketball)	16.56	2.35	15.86	2.93	73	73
Sun Wenshu 2018 (Soccer)	16.47	2.2	16.09	3.51	75	75
Beijuan Cao 2016 (Aerobics)	18	3.3	14.04	3.01	23	23
Beijuan Cao 2016 (Yoga)	18.09	3.63	14.57	3.63	23	23
Beijuan Cao 2016 (Sports Dance)	17.48	3.69	13.83	2.82	23	23
Beijuan Cao 2016 (Artistic Gymnastics)	17.26	3.91	13.17	1.87	23	23
Li Lingyun 2007 (Taijiquan)	17.03	3.31	15.66	2.71	255	255
Wang Aijing 2012 (Aerobic exercise) Low body mass male	15.01	3.92	14.68	3.43	31	31
Wang Aijing 2012 (aerobic exercise) low body mass female	16.9	3.87	16.25	3.69	21	21
Wang Aijing 2012 (Aerobic exercise) Super fit male	14.61	3	13.12	2.13	52	52
Wang Aijing 2012（aerobic exercise） super fit female	16.99	2.02	15.24	3.04	36	36
Wang Aijing 2012（Aerobic Exercise）Obesity Male	13.96	2.45	12.21	3.33	28	28
Wang Aijing 2012（aerobic exercise）obese female	14.87	3.77	12.24	3.01	18	18
Yuan Yuxin 2021 (physical dance)	13.67	2.23	11.5	3.31	30	30
Wang Yajun 2016 (jogging + self weight training)	16.05	2.28	14.41	2.91	99	99
Zhu Fengshu 2006 (small-intensity aerobics)	15	2.71	14.46	2.7	28	28
Zhu Fengshu 2006 (medium-intensity aerobics)	16.29	3.58	16.12	2.69	29	29
Zhu Fengshu 2005 (small intensity basketball) Male	17.95	3.53	16.09	3.43	28	28
Zhu Fengshu 2005 (medium-intensity basketball) Male	17.03	3.31	15.66	2.7	29	29
Zhu Fengshu 2005 (small-intensity aerobics) female	15	2.71	14.46	2.7	29	29
Zhu Fengshu 2005 (medium-intensity aerobics) female	16.29	3.58	16.12	2.69	30	30

## Sheet: physical attractiveness
study	post-test（M）	post-test（SD）	pre-test（M）	pre-test（SD）	N	N1
Xu Hengzheng 2020 (Baduanjin)	13.4	1.71	12.43	2.4	30	30
Sun Wenshu 2018 (Wushu)	14.54	2.72	14.01	3.08	78	78
Sun Wenshu 2018 (Aerobics)	14.68	2.51	14.07	2.99	41	41
Sun Wenshu 2018 (Sports Dance)	16.12	1.8	14.46	2.48	39	39
Sun Wenshu 2018 (Table Tennis)	14.16	2.39	13.26	2.54	87	87
Sun Wenshu 2018 (Badminton)	15.03	2.95	14.6	3.6	70	70
Sun Wenshu 2018 (Tennis)	14.97	2.53	14.19	2.16	37	37
Sun Wenshu 2018 (Basketball)	16.27	2.4	14.96	2.34	73	73
Sun Wenshu 2018 (Soccer)	15.87	2.27	14.48	2.81	75	75
Beijuan Cao 2016 (Aerobics)	18.43	3.24	13.57	2.89	23	23
Beijuan Cao 2016 (Yoga)	16.91	3.57	13.87	4.04	23	23
Beijuan Cao 2016 (Sports Dance)	15.96	4.64	11.61	3.17	23	23
Beijuan Cao 2016 (Artistic Gymnastics)	17.39	3.77	13.09	2.27	23	23
Li Lingyun 2007 (Taijiquan)	15.85	2.65	14.7	2.06	255	255
Wang Aijing 2012 (Aerobic exercise) Low body mass male	15.99	2.71	15.64	2.66	31	31
Wang Aijing 2012 (aerobic exercise) low body mass female	15.3	3.68	15.01	3.12	21	21
Wang Aijing 2012 (Aerobic exercise) Super fit male	14.09	3.76	12.63	3.99	52	52
Wang Aijing 2012（aerobic exercise） super fit female	14.8	3.91	12.52	4.12	36	36
Wang Aijing 2012（Aerobic Exercise）Obesity Male	12.23	4.11	12.04	6.47	28	28
Wang Aijing 2012（aerobic exercise）obese female	12.04	2.19	11.11	4	18	18
Yuan Yuxin 2021 (physical dance)	13.77	2.09	11.87	3.47	30	30
Wang Yajun 2016 (jogging + self weight training)	16.27	2.31	14.14	2.31	99	99
Zhu Fengshu 2006 (small-intensity aerobics)	13.66	2.27	13.26	1.98	28	28
Zhu Fengshu 2006 (medium-intensity aerobics)	14.61	2.41	13.32	2.82	29	29
Zhu Fengshu 2005 (small intensity basketball) Male	15.31	3.3	14.4	3.21	28	28
Zhu Fengshu 2005 (medium-intensity basketball) Male	15.85	2.65	14.7	2.07	29	29
Zhu Fengshu 2005 (small-intensity aerobics) female	13.66	2.27	13.26	1.98	29	29
Zhu Fengshu 2005 (medium-intensity aerobics) female	14.61	2.41	13.32	2.82	30	30

## Sheet: physical fitness 
study	post-test（M）	post-test（SD）	pre-test（M）	pre-test（SD）	N	N1
Xu Hengzheng 2020 (Baduanjin)	13.87	2.06	12.8	2.41	30	30
Sun Wenshu 2018 (Wushu)	15.21	2.82	14.6	3.6	78	78
Sun Wenshu 2018 (Aerobics)	15.2	2.81	14.66	3.22	41	41
Sun Wenshu 2018 (Sports Dance)	16.27	1.77	15.51	3.27	39	39
Sun Wenshu 2018 (Table Tennis)	14.7	2.68	14.24	2.64	87	87
Sun Wenshu 2018 (Badminton)	15.72	2.93	15.08	3.17	70	70
Sun Wenshu 2018 (Tennis)	15.65	2.6	14.19	2.89	37	37
Sun Wenshu 2018 (Basketball)	16.18	2.49	15.19	3.13	73	73
Sun Wenshu 2018 (Soccer)	16.41	2.96	14.92	3.05	75	75
Beijuan Cao 2016 (Aerobics)	17.3	4.2	14.43	3.2	23	23
Beijuan Cao 2016 (Yoga)	15.69	2.38	12.91	3.92	23	23
Beijuan Cao 2016 (Sports Dance)	14.21	3.54	12.3	2.87	23	23
Beijuan Cao 2016 (Artistic Gymnastics)	15.61	3.77	13.39	1.78	23	23
Li Lingyun 2007 (Taijiquan)	15.59	2.88	14.48	2.31	255	255
Wang Aijing 2012 (Aerobic exercise) Low body mass male	15.39	2.58	12.21	3.35	31	31
Wang Aijing 2012 (aerobic exercise) low body mass female	14.68	4.01	13.86	4.98	21	21
Wang Aijing 2012 (Aerobic exercise) Super fit male	15.85	4.52	10.41	3.18	52	52
Wang Aijing 2012（aerobic exercise） super fit female	14.95	3.04	11.12	3.21	36	36
Wang Aijing 2012（Aerobic Exercise）Obesity Male	15.22	3.09	10.04	5.14	28	28
Wang Aijing 2012（aerobic exercise）obese female	15.35	6.14	11.15	6.52	18	18
Yuan Yuxin 2021 (physical dance)	12.9	2.65	11.57	2.96	30	30
Wang Yajun 2016 (jogging + self weight training)	15.82	2.36	13.82	2.02	99	99
Zhu Fengshu 2006 (small-intensity aerobics)	14.03	3.62	13.8	3.34	28	28
Zhu Fengshu 2006 (medium-intensity aerobics)	14.22	3.07	13.9	2.74	29	29
Zhu Fengshu 2005 (small intensity basketball) Male	15.22	2.22	15.27	2.97	28	28
Zhu Fengshu 2005 (medium-intensity basketball) Male	15.59	2.88	14.48	2.31	29	29
Zhu Fengshu 2005 (small-intensity aerobics) female	14.03	3.62	13.8	3.34	29	29
Zhu Fengshu 2005 (medium-intensity aerobics) female	14.22	3.07	13.9	2.74	30	30
